# Supplementary material for: Invasive non‐native species likely to threaten biodiversity and ecosystems in the Antarctic Peninsula region
Source: Glob Chang Biol. 2020 Jan 13;26(4):2702–16. doi: 10.1111/gcb.14938 (PMC7154743; doi:10.1111/gcb.14938)
Supplement: Supplementary file 2 [file GCB-26-2702-s002.xlsx]

## Sheet: Biodiversity
			Established in Wild?				See: 'CBD pathway definitions' page				Arrival Score	Establishment Score	Biodiversity Impact Score
Species	Common_names	Organism_Type (Animals; Plants; Marine)	BAT	Falklands	SG/SGSSI	SSI	Pathway of arrival 1	Pathway of arrival 2	Pathway of arrival 3	Pathway of arrival 4	A	B	C	(A*B*C)	Confidence for Overall Score (High, Medium, Low)	Comment on Biodiversity Score	Comment on other issues	Source
Mytilus chilensis (?)	Chilean mussel	Marine					Hull				5	5	5	125	M	No native Mytilidae in Southern Ocean, so would be major impact
Mytilus edulis (?)	Blue mussel	Marine					Hull				5	5	5	125	M	No native Mytilidae in Southern Ocean, so would be major impact
Protaphorura fimata	springtail in RA for South Georgia	Invertebrates					Food (fresh fruit)	Luggage	Container	Mach	4	5	5	100	H	Diverse range of micro invertebrate introductions possible	This species is included as a representative of the collembola group
Nanorchestes antarcticus	mite coming from other Antarctica territories	Invertebrates					Lug	Mach			4	5	5	100	H	Diverse range of micro invertebrate introductions possible	This species is included as a representative of mite group
Halicarcinus planatus	Decapod	Marine	?				Other	Ballast	Hull		5	5	4	100	L	Diez & Lovrich 2009 Polar Biology 33:389-401
Ciona intestinalis	Ascidian	Marine					Hull				5	5	4	100	L	Dense populations, overgrowth of fouling communities		Orensanz et al 2002
Leptinella scariosa		plant		Native	Y		Lug	Mach	Veh		4	5	4	80	M
Botryllus schlosseri	Colonial Ascidian	Marine					Hull				4	4	4	64	L	Likely to remain in artificial habitats		CABI Toolkit	GBIF
Carcinus maenas	European Shore Crab	Marine					Hull	Ballast			4	4	4	64	L	Habitat alteration		CABI Toolkit	GBIF
Undaria pinnatifida	Asian kelp	Marine					Hull				4	3	5	60	L	Competition with other algae		CABI Toolkit	GBIF
Leptinella plumosa		plant					Lug	Mach	Veh		3	5	4	60	M		Could potentially arrive as a neo-native; cirum-polar (see Turner P. A. M., Scott J. J., & Rozefelds A. C. (2005). Probable long distance dispersal of Leptinella plumosa Hook. f. to Heard Island: habitat, status and discussion of its arrival. Polar Biology, 29, 160-168)
Chaetopterus variopedatus		Marine									3	5	4	60	L
Mytilus galloprovincialis	Mediterranean mussel	Marine					Hull				5	2	5	50	L	No native Mytilidae in Southern Ocean, so would be major impact	Introduced to Chile	CABI Toolkit
Bugula neritina	Ruby bryozoan	Marine					Hull				4	4	3	48	L		Already found in the Falkland Islands	CABI Toolkit	GBIF
Mus musculus	house mouse	mammal	0	1	0		Ship	Ship wreck			4	2	5	40	H	Seabirds, pinguins, albatros: would probably not survive winters
Cryptosula pallasiana	Bryozoan	Marine					Hull				4	5	2	40	L
Austromininus modestus	Darwins Barnacle	Marine					Hull	Other			4	2	4	32	L	Likely to remain in artifical habitats		CABI Toolkit	GBIF
Poa pratensis		plant	Probably extirpated	Y	Y		Lug	Mach	Veh		4	4	2	32	H		Naturalised throughout Southern S America (GloNAF)
Magallana gigas (previously Crassostrea gigas)	Pacific oyster	Marine					Hull	Other			5	3	2	30	L	Likely to outcompete native bivalve species, unclear though whether this species is found in high abundances when present in the region, which could influence the biodiversity score		CABI Toolkit	GBIF
Ascidiella aspersa	European sea squirt	Marine					Hull				3	3	3	27	L	Likely to remain in artifical habitats		CABI Toolkit	GBIF
Boccardia proboscidea	Polychaete	Marine					Ballast	Hull			4	3	2	24	L	Capable of drilling into soft rocks and mollusc shells, outcompletes with native mussels
Melanothalamus harveyi	Red Alga	Marine					Hull				4	3	2	24	L			GBIF - UK/ Norway
Molgula manhattensis	Ascidian	Marine					Hull				3	4	2	24	L			Orensanz et al 2002
Tricellaria inopinata	Bryozoan	Marine					Hull				3	4	2	24	L	Competition with other fouling species
Rattus norvegicus	brown rat	mammal	0	1	0 (eradicated)		Ship	Ship wreck			2	2	5	20	H	Seabirds, pinguins, albatros: would probably not survive winters
Amphibalanus amphitrite	Striped barnacle	Marine					Hull	Other			5	2	2	20	L	Likely to remain in artifical habitats		CABI Toolkit	GBIF
Amphibalanus improvisus	Bay Barnacle	Marine					Hull	Other			2	5	2	20	L	Likely to remain in artifical habitats		CABI Toolkit	GBIF
Monocorophium insidiosum	Amphipod	Brackish					Hull				4	5	1	20	L
Sabella spallanzanii	European Fan Worm	Marine					Hull				2	3	3	18	L	Likely to remain in artificial habitats		CABI Toolkit	GBIF
Didemnum vexillum	Ascidian	Marine					Hull				1	4	4	16	L	Likely to smother fouling communities
Plantago major		plant		Y	Probably extirpated (GBIF)		Lug	Mach	Veh		4	2	2	16	M		Species is everywhere, including high Arctic.
Boccardiella ligerica	Polychaete	Marine					Ballast	Hull			4	2	2	16	L			Orensanz et al 2002
Bugulina fulva	Bryozoan	Marine					Hull				4	2	2	16	L	Likely to remain in artifical habitats
Bugulina stolonifera	Bryozoan	Marine					Hull				4	2	2	16	L	Likely to remain in artificial habitats
Codium fragile subsp fragile	Green sea fingers - Green Alga	Marine					Hull				4	2	2	16	L
Ciona robusta	Ascidian	Marine					Hull				1	3	4	12	L	Dense populations, overgrowth of fouling communities
Balanus trigonus	Barnacle	Marine					Hull				2	3	2	12	L	Likely to remain in artifical habitats		CABI Toolkit	GBIF
Schedonorus arundinaceus							Lug	Mach	Veh		3	2	2	12	L		Found by Chown et al. 2012 as seeds on visitors (PNAS)		Schedonorus arundinaceus
Rapana venosa	Mollusca	Marine					Aq	Ballast			1	2	4	8	L	Competition with other bivalves/ gastropods		CABI Toolkit	GBIF	Orensanz et al 2002
Amphibalanus reticulatus	Barnacle	Marine					Other				2	2	2	8	L	Likely to remain in artifical habitats		CABI Toolkit	GBIF
Styela clava	Asian tunicate	Marine					Hull				1	2	3	6	L	Competition with other sessile species		CABI Toolkit	GBIF
Agrostis stolonifera		plant		Y	Y		Lug	Mach	Veh		3	2	1	6	M
Anthoxanthum odoratum		plant		Y	Y		Lug	Mach	Veh		3	2	1	6	M
Scorzoneroides autumnalis					Y		Lug	Mach	Veh	Container	3	2	1	6	L		Naturalised in Southern S America (GloNAF). Likely to arrive to Falkland Islands		0
Deschampsia cespitosa		plant		Y (Shanklin pers. Comm.)	Y		Lug	Mach	Veh		3	2	1	6	L
Heracleum sphondylium		plant		"All plants controlled" (Upson & Lewis 2014)			Lug	Mach	Veh		3	2	1	6	L
Nardus stricta		plant			Y		Lug	Mach	Veh		3	2	1	6	L
Elymus repens		plant		Y	Y		Lug	Mach	Veh		3	2	1	6	L
Arrhenatherum elatius		plant		Y			Lug	Mach	Veh		3	2	1	6	L
Rattus rattus	black rat	mammal	0	1	0 (eradicated)		Ship	Ship wreck			1	1	5	5	H	Seabirds, pinguins, albatros: would probably not survive winters
Felis catus	feral cat	mammal	0	1	0		Pet				1	1	5	5	H	Predation
Mustela nivalis	least weasel	mammal	0	0	0		Ship				1	1	5	5	H	Medium sized predators
Mustela erminea	stoat	mammal	0	0	0		Ship				1	1	5	5	H	Medium sized predators
Mustela furo	ferret	mammal	0	0	0		Ship	Hunting			1	1	5	5	H	Medium sized predators
Neovison vison	American mink	mammal	0	0	0		Ship				1	1	5	5	H	Medium sized predators
Lycalopex (Dusicyon) griseus	South American gray fox	mammal	0	1	0		Other release				1	1	5	5	H	Medium sized predators
Spartina alterniflora	Cord Grass	Marine									1	1	4	4	L			GBIF - In Australia/ NZ at similar latitude
Capra hircus	feral goat	mammal	0	1	0		Farm				1	1	4	4	H
Dolichotis patagonum	Patagonian mara	mammal	0	0	0		Pet				1	1	4	4	M	Alter habitats through herbivory
Limnoria ligorum	Isopod (Gribble)	Marine					Hull				1	2	2	4	L	Likely to remain in artificial wooden structures		GBIF	Record for Argentina (Puerto Madryn - unreliable)
Lupinus polyphyllus		plant					Lug	Mach	Veh		2	2	1	4	M	N-fixing species, invasive in Iceland, NZ	Naturalised in Tierra del Fuego (GlonAF)
Pleurobranchaea maculata	Grey side-gilled sea slug	Marine					Hull				1	4	1	4	L	Opporunistic predator
Carex pendula		plant					Lug	Mach	Veh		4	1	1	4	L
Calinectes sapidus	Blue Crab	Marine					Ballast	Live			1	1	3	3	L	Habitat alteration		CABI Toolkit	GBIF
Canis familiaris	feral dog	mammal	0	0	0		Pet (+ sheep dogs)				1	1	3	3	M
Cotoneaster spp.		plant					Lug	Mach	Veh		1	1	3	3	L
Trifolium pratense							Lug	Mach	Veh		3	1	1	3	M	N-fixing species, no native N fixer on S Georgia.	See: Lembrechts et al..(2016) Disturbance is the key to plant invasions in cold environments. PNAS, 113, 14061-14066.
Melilotus officinalis		plant					Lug	Mach	Veh		3	1	1	3	M	N-fixing	Naturalised in Southern S America (GloNAF); also on Svalbard, Iceland (GBIF)
Bubulcus ibis	cattle egret	bird	0	0	0		Unaided				3	1	1	3	M	Would likley die in winter
Rubus fruticosus agg.							Lug	Mach	Veh		3	1	1	3	L		Bird dispersed; unintentional introduction could occur through soil/footwear, but less likely than species like Plantago major. Not in Southern South America		Rubus fruticosus agg.
Chamerion angustifolium		plant					Lug	Mach	Veh	Container	3	1	1	3	L
Heracleum mantegazzianum		plant					Lug	Mach	Veh		3	1	1	3	L
Garveia franciscana	Rope Grass Hydroid	Marine					Hull	Other			1	1	2	2	L			GBIF	Polyps found in Brazil, cryptogenic, but so far not found south of Brazil in South Atlantic	http://www.maritime-enviro.org/Downloads/Reports/Other_Publications/MERC_CCNPP/files/assets/basic-html/page3.html
Hydroides elegans	Polychaete (Serpulid)	Marine					Hull				1	1	2	2	L
Hydroides dianthus	Polychaete (Serpulid)	Marine					Hull				1	1	2	2	L
Jassa marmorata	Amphipod	Marine					Hull				1	1	2	2	L
Conium maculatum		plant		"All plants controlled" (Upson & Lewis 2014)			Lug	Mach	Veh		1	2	1	2	L
Rubus armeniacus		plant					Lug	Mach	Veh		2	1	1	2	L				0
Berberis ilicifolia		plant		"Probably extirpated" (Upson & Lewis 2014)			Lug	Mach	Veh		2	1	1	2	L
Vaccinium vitis-idaea		plant			Probably extirpated		Lug	Mach	Veh		1	2	1	2	L	Experimental introduction	Arctic-boreal species (only northern hemisphere?); previously in South Georgia
Diadumene lineata	Orange Striped Anemone	Marine					?				1	1	1	1	L
Lomentaria clavellosa	Club shaped red alga	Marine					Hull				1	1	1	1	L
Oncorhynchus gorbuscha	Pink Salmon	fish	0	0	0		Aq	F			1	1	1	1	H	Freshwater lakes not connected to sea, no native vertebrates present so little potential for impact
Oncorhynchus keta	Chum Salmon	fish	0	0	0		Aq	F			1	1	1	1	H	Freshwater lakes not connected to sea, no native vertebrates present so little potential for impact
Oncorhynchus kisutch	Coho Salmon	fish	0	0	0		Aq	F			1	1	1	1	H	Freshwater lakes not connected to sea, no native vertebrates present so little potential for impact
Oncorhynchus masou	Cherry Salmon	fish	0	0	0		Aq	F			1	1	1	1	H	Freshwater lakes not connected to sea, no native vertebrates present so little potential for impact
Oncorhynchus mykiss	Rainbow Trout	fish	0	0	0		Aq	F			1	1	1	1	H	Freshwater lakes not connected to sea, no native vertebrates present so little potential for impact
Oncorhynchus nerka	Sockeye Salmon	fish	0	0	0		Aq	F			1	1	1	1	H	Freshwater lakes not connected to sea, no native vertebrates present so little potential for impact
Oncorhynchus tshawytscha	Chinook Salmon	fish	0	0	0		Aq	F			1	1	1	1	H	Freshwater lakes not connected to sea, no native vertebrates present so little potential for impact
Salmo salar	Atlantic Salmon	fish	0	0	0		Aq	F			1	1	1	1	H	Freshwater lakes not connected to sea, no native vertebrates present so little potential for impact
Carassius auratus	goldfish	fish	0	0	0		Pet	Other	F		1	1	1	1	H	Freshwater lakes not connected to sea, no native vertebrates present so little potential for impact
Cyprinus carpio	carp	fish	0	0	0		F				1	1	1	1	H	Freshwater lakes not connected to sea, no native vertebrates present so little potential for impact
Anser anser f. domestica	greylag goose	bird	0	1	0		Farm				1	1	1	1	H		Is a known carrier of Pasteurella which can cause avian cholera in penguin populations (indirect impact on tourism)
Passer domesticus	house sparrow	bird	0	1	0		Ship				1	1	1	1	H		Passerine birds could potentially be reservoir for avian pox virus which could impact penguin & albatros populations (mass mortality) but this would require a arthropod vector (e.g. Journal of Wildlife Diseases, 48(3), 2012, pp. 790–794); is a known carrier of Pasteurella which can cause avian cholera in penguin populations (indirect impact on tourism)
Tyto alba	barn owl	bird	0	1	0		Ship				1	1	1	1	H		Is a known carrier of Pasteurella which can cause avian cholera in penguin populations (indirect impact on tourism)
Glaucidium nanum	Austral pygmy owl	bird	0	0	0		Ship				1	1	1	1	H
Lama guanicoe	guanaco	mammal	0	1	0		Farm	Other release			1	1	1	1	H
Rangifer tarandus	reindeer	mammal	0	1 ('extended captivity, breeding in the wild but not feral')	0 (eradicated)		Farm	Other release			1	1	1	1	H
Anas platyrhynchos	mallard	bird	0	0	0		Farm	Pet			1	1	1	1	L		Is a known carrier of Pasteurella which can cause avian cholera in penguin populations (indirect impact on tourism)
Lepus europaeus	European hare	mammal	0	1	0		Pet	Other release			1	1	1	1	M	No vegetation
Oryctolagus cuniculus	rabbit	mammal	0	1	0		Pet	Other release			1	1	1	1	M	No vegetation
Sylvilagus sp.	Cottontail rabbit	mammal	0	?	0		Pet	Other release			1	1	1	1	M	No vegetation
Hedera 'Hibernica'		plant					Lug	Mach	Veh		1	1	1	1	L
Species Groups
Terrestrial/freshwater plant
Mammal
Terrestrial/freshwater invertebrate
Marine species

## Sheet: CBD Pathways definitions
ID	Type	Type_Code	Specific	Code
1	RELEASE IN NATURE	1	Biological Control – BC	BC
2	RELEASE IN NATURE	1	Erosion control / dune stabilisation (windbreaks/hedges) - EC	EC
3	RELEASE IN NATURE	1	Fishery in the wild – F	F
4	RELEASE IN NATURE	1	Hunting – H	H
5	RELEASE IN NATURE	1	Landscape/flora/fauna improvement in the wild – L	L
6	RELEASE IN NATURE	1	Introduction for conservation purposes or wildlife management – Cons	Cons
7	RELEASE IN NATURE	1	Release in nature for use (other than above) – R	R
8	RELEASE IN NATURE	1	Other intentional release - Other	Other
9	ESCAPE FROM CONFINEMENT	2	Agriculture – Ag	Ag
10	ESCAPE FROM CONFINEMENT	2	Aquaculture – Aq	Aq
11	ESCAPE FROM CONFINEMENT	2	Botanical garden/zoo/aquaria – BZA	BZA
12	ESCAPE FROM CONFINEMENT	2	Pet/aquarium/terranium – Pet	Pet
13	ESCAPE FROM CONFINEMENT	2	Farmed animals – Farm	Farm
14	ESCAPE FROM CONFINEMENT	2	Forestry – For	For
15	ESCAPE FROM CONFINEMENT	2	Fur Farm – FF	FF
16	ESCAPE FROM CONFINEMENT	2	Hortiulture – Hort	Hort
17	ESCAPE FROM CONFINEMENT	2	Ornamental other than horticulture – Orn	Orn
18	ESCAPE FROM CONFINEMENT	2	Research – Res	Res
19	ESCAPE FROM CONFINEMENT	2	Live food and live bait – Live	Live
20	ESCAPE FROM CONFINEMENT	2	Other escape from confinement – Other escape	Other escape
21	TRANSPORT CONTAMINANT	3	Contaminant nursery material – CNM	CNM
22	TRANSPORT CONTAMINANT	3	Contaminated bait – Bait	Bait
23	TRANSPORT CONTAMINANT	3	Food contaminant – Food	Food
24	TRANSPORT CONTAMINANT	3	Contaminant on animals (except parasites) – Con Anim	Con Anim
25	TRANSPORT CONTAMINANT	3	Parasites on animals – Par Anim	Par Anim
26	TRANSPORT CONTAMINANT	3	Contaminant on plants (except parasites) – Con Plant	Con Plant
27	TRANSPORT CONTAMINANT	3	Parasites on plants – Par Plant	Par Plant
28	TRANSPORT CONTAMINANT	3	Seed contaminant – Seed	Seed
29	TRANSPORT CONTAMINANT	3	Timber trade – TT	TT
30	TRANSPORT CONTAMINANT	3	Transportation of habitat material – THM	THM
31	TRANSPORT – STOWAWAY	4	Angling/fishing equipment – Ang	Ang
32	TRANSPORT – STOWAWAY	4	Container/bulk – Container	Container
33	TRANSPORT – STOWAWAY	4	Hitchhikers on airplane – Air	Air
34	TRANSPORT – STOWAWAY	4	Hitchhikers on ship/boat – Ship	Ship
35	TRANSPORT – STOWAWAY	4	Machinery/equipment – Mach	Mach
36	TRANSPORT – STOWAWAY	4	People and luggage / equipment – Lug	Lug
37	TRANSPORT – STOWAWAY	4	Organic packing material – Org	Org
38	TRANSPORT – STOWAWAY	4	Ship/boat ballast water – Ballast	Ballast
39	TRANSPORT – STOWAWAY	4	Ship/boat hull fouling – Hull	Hull
40	TRANSPORT – STOWAWAY	4	Vehicles – Veh	Veh
41	TRANSPORT – STOWAWAY	4	Other means of transport – Other Transport	Other Transport
42	CORRIDOR	5	Interconnected waterways – Water	Water
43	CORRIDOR	5	Tunnels and bridges – Tun	Tun
44	UNAIDED	6	Natural dispersal across border of IAS that have been introduced through pathways 1-5 - Nat	Nat
